# Supplementary material for: One-Step Synthesis of Tea Polyphenol–Iron Nanoparticles for Enhanced Antioxidant and Antibacterial Properties
Source: Foods. 2025 Dec 16;14(24):4337. doi: 10.3390/foods14244337 (PMC12733163; doi:10.3390/foods14244337)
Supplement: Supplementary file 1 [file foods-14-04337-s001.zip]

Archive with 1 entries (1 files):
- foods-4013975-supplementary.pdf
